# Supplementary material for: A Novel ENU-Induced Mfn2 Mutation Causes Motor Deficits in Mice without Causing Peripheral Neuropathy
Source: Biology (Basel). 2023 Jul 3;12(7):953. doi: 10.3390/biology12070953 (PMC10376023; doi:10.3390/biology12070953)
Supplement: Supplementary file 1 [file biology-12-00953-s001.zip]

Archive with 1 entries (1 files):
- biology-2477841-supplementary.mov
